# Supplementary material for: Inositol trisphosphate and ryanodine receptor signaling distinctly regulate neurite pathfinding in response to engineered micropatterned surfaces
Source: PLoS One. 2024 Sep 5;19(9):e0308389. doi: 10.1371/journal.pone.0308389 (PMC11376539; doi:10.1371/journal.pone.0308389)
Supplement: S1 Data — (XLSX) [file pone.0308389.s006.xlsx]

## Sheet: Fig 5F,G
	Unpatterned Untreated	Zig Zag Untreated	Zig Zag 100μM Ryanodine	Zig Zag 2μM Xestospongin C
Count between 0°-10°	384	2042	1635	1126
Count between 10°-20°	316	1255	1095	867
Count between 20°-30°	301	801	742	609
Count between 30°-40°	319	658	646	535
Count between 40°-50°	335	474	501	431
Count between 50°-60°	398	445	479	358
Count between 60°-70°	386	375	328	264
Count between 70°-80°	478	407	392	305
Count between 80°-90°	534	416	443	405
Total Neurite Segments	3451	6873	6261	4900

## Sheet: Fig 5H
Zig Zag Untreated	Zig Zag 100μM Ryanodine	Zig Zag 2μM Xestospongin C
57.3203	52.7094	50.5499
64.6162	43.7485	87.0772
53.5885	46.7105	69.6081
64.766	31.7172	87.8683
97.2758	44.1237	78.3367
73.6058	54.5936	48.5297
71.4362	51.2609	82.8022
51.4572	84.5196	64.7248
60.7588	51.8844	43.3308
70.9076	62.5524	55.6823
66.8918	52.6409	71.2312
67.1496	29.8079	71.1229
61.398	85.4142	58.4768
82.0813	70.7382	46.3692
78.9435	58.8406	75.6001
70.2895	60.5629	55.6748
63.9655	53.3177	68.0765
53.5537	59.1984	62.0969
82.4628	25.8133	59.8099
87.4417	72.712	74.3619
80.6642	67.1346	60.0999
71.6154	79.9914	65.1305
78.7999	84.6581	63.4412
55.371	60.4253	40.881
67.1209	65.681	44.8395
64.953	71.6279	78.0368
46.5866	55.2229	63.1868
63.0603	69.0264	74.8338
74.6883	66.9006	58.4187
54.62	58.7949	74.763
68.1814	86.635	50.5961
80.1209	93.8576	84.663
84.7894	35.3564	88.8804
64.4161	56.12	57.1499
78.6045	63.3237	73.482
58.859	58.4259	82.4066
77.5478	37.076	67.0123
49.9435	87.0234	67.0396
48.8544	66.4746	80.7881
49.8039	62.6821	50.4373
70.2377	85.4789	76.0987
20.9343	77.3704	49.631
99.4263	62.1168	53.359
70.0959	74.3234	74.3939
32.5991	75.035	77.1345
46.7915	76.9308	64.1867
92.7323	57.3618	83.0443
70.538	72.6189	60.6157
58.498	11.1959	57.2271
63.7225	47.3865	63.4176
55.7992	51.4562	88.5902
71.6056	71.279	71.7048
86.6921	60.6758	60.3604
79.4058	48.3182	89.3535
67.0158	61.1952	30.5491
58.9933	52.1858	58.5025
65.4626	66.1992	87.144
72.7153	51.842	66.0457
47.0938	68.644	72.8803
	69.9852	90.9328
	56.0306	40.6548
	63.0264	59.8584
	52.4599	68.7797
	73.1756	65.9691
	70.885
	62.8068
	57.7357
	59.4797
	32.7452
	42.1356
	50.205

## Sheet: Fig 5I
Zig Zag Untreated	Zig Zag 100μM Ryanodine	Zig Zag 2μM Xestospongin C
1.48361	2.41421	2.45442
1.09602	4.22422	2.14864
2.26182	0.592635	0.322402
1.33243	2.01741	3.58162
3.20257	3.42088	2.15648
1.35647	2.0619	2.63271
3.08318	2.31934	2.61198
0.947401	1.82576	2.13237
1.23091	1.44365	0.898518
1.6323	4.03641	0.670138
2.63913	3.29603	1.50246
3.61572	2.43866	2.42443
1.8027	2.80099	3.58622
1.19011	2.88508	2.02739
0.324423	0	0.997261
0.467374	3.59823	1.14415
3.4326	1.8064	2.92858
1.159	3.42529	1.23535
0.567582	2.97429	2.3
0.449999	0.915379	2.56929
0.640971	1.789	0.429637
1.86958	2.31654	1.16136
1.05661	0.910973	1.66072
2.64667	1.75831	2.3394
1.66857	2.07312	2.0162
0.450679	0.679682	2.57466
3.4259	1.27791	1.34893
2.12302	1.30799	1.56687
1.00283	2.03995	1.28033
1.10152	2.68475	2.60525
1.35645	3.58639	3.58016
1.21696	1.25527	0
0.73488	2.49517	2.03662
2.2604	2.69472	3.46436
1.43159	1.20186	1.93572
2.75261	3.46708	1.19027
1.99087	3.28779	2.57265
0.607456	1.25476	0.667282
0.63307	3.25807	1.61976
3.34454	1.35448	3.14774
1.4707	2.06899	0.904442
0	1.51969	1.81223
1.42762	2.0509	1.31313
3.41327	0.831966	2.46755
0.538107	1.19469	2.44353
3.30247	1.54525	2.31821
0.462029	0.939358	1.2035
1.16772	1.4608	0.77646
0.992347	2.34935	2.40126
4.17233	2.99783	2.10289
3.18461	2.10138	1.56357
0.97423	1.22709	2.8068
0.158018	0.991143	0.60345
2.71003	3.90002	0
2.0544	0.743512	2.54751
1.05746	2.67676	0.87103
1.38446	0.655163	2.57767
1.1888	1.20176	2.96017
4.02816	0.745047	2.4543
2.24057	0.327152	2.3219
2.17855	4.5885	2.47334
1.02677	1.08918	2.24981
0.882105	1.73968	2.222
2.21175	2.80507	1.26987
1.27237	1.90902	1.19682
1.64586	2.72962	1.60601
2.51278	2.28789	2.75738
1.28929	3.13122	1.42738
1.82942	1.0507	0.998409
1.1571	1.18943	0.567516
0.57717	2.63132	1.52223
3.08838	1.04441	0.904632
2.19378	0.876433	0.982076
0.51074	3.12127	3.34247
2.37492	0	1.77948
2.80652	0.834775	1.71305
1.31509	1.03715	1.32295
2.52182	1.37801	2.60919
2.39496	2.20856	0.418809
2.22176	0.984584	0
1.65917	3.3647	2.06787
2.48396	1.81771	2.85242
1.70326	3.94828	4.08977
0.499574	2.23686	3.62365
1.48626	2.5187	1.45136
1.38864	2.51946	2.70032
2.65903	3.91471	0.723324
0.315359	2.3082	2.34107
3.77205	3.12568	1.31154
0.402708	3.93043
3.6967	0.645274
1.04526	3.43657
1.35302	2.06115
1.16531	2.19873
1.07756	0.637256
1.20354	1.12162
2.93001	3.96803
2.58178	2.6717
2.93312	3.20554
1.89524	1.56482
	1.30587
	0.399576
	0
	0.872309
	0
	5.07902
	1.62052
	3.93137
	3.92941

## Sheet: Fig 6D
Control	Makes a Turn	Aligns across zig-zag	Exits	Total
30°	1	1	17	19
45°	2	3	16	21
60°	2	2	17	21
90°	1	5	15	21
120°	2	3	16	21
Overall	8	14	81	103
Ryan.	Makes a Turn	Aligns across zig-zag	Exits	Total
30°	0	3	20	23
45°	1	2	25	28
60°	0	2	23	26
90°	2	2	37	41
120°	7	0	30	37
Overall	10	10	135	155
Xesto. C	Makes a Turn	Aligns across zig-zag	Exits	Total
30°	0	7	16	23
45°	2	7	19	28
60°	3	6	26	35
90°	2	5	20	27
120°	4	2	36	42
Overall	11	27	117	155

## Sheet: S4 Fig
Unpatterned Untreated		Untreated
44.4877		30°	62.7032	75.5677	53.8329	43.369	34.31	30.2345	23.5826	35.0523	36.6923	43.8861	40.0839	24.6493	45.3945	30.1145	35.5658	47.52	35.5013	52.7593	39.4003	56.4916	47.6558	31.3993	39.981	20.9216	22.8245	34.4548	34.6839	61.8097	59.2274	22.9968	42.0155	69.8723	42.531	58.7861	23.9739	73.9203	31.2671	40.5329	49.1561	45.5964	46.3103	22.7507	38.2823	36.8884	36.4097	24.5181	39.8397
23.3116		45°	24.4374	51.46	42.6606	42.1242	56.3239	69.689	56.2819	36.8655	67.4416	38.6123	26.8219	32.9929	81.4452	29.2803	47.1806	54.9248	43.1342	24.2277	49.0816	58.3281	40.0552	27.0871	22.8268	50.9774	55.1155	32.1084	28.5913	30.0897	55.0542	24.9668	45.3561	22.1607	28.7916	21.4277	30.4329	50.391	77.2039	22.071	22.2807	43.3055	45.8748	39.5381	31.2232	57.8677	60.3187	42.76	23.2581
24.6152		60°	60.1184	64.5955	57.0836	42.1932	25.1077	26.0548	41.1032	22.5845	33.05	33.2965	25.0177	69.5819	22.9603	22.4258	33.8174	35.5297	29.6832	27.3564	61.2616	55.1765	35.3726	54.1897	53.1019	79.5323	37.4	53.6019	24.1377	41.4319	34.6077	30.6529	22.8823	69.2271	71.4048	27.4764	39.1868	43.6497	78.2593	33.7181	85.4	26.4764	35.2942	31.0323	29.6771	47.0526	25.3058	23.5597	45.0481
20.3261		90°	59.4981	48.6655	54.8652	26.4284	60.0955	87.6313	20.9394	62.0939	21.7965	22.2487	46.8064	50.7807	65.4877	67.6029	27.6194	64.7858	24.8177	80.76	51.9697	28.9977	23.3155	28.0361	25.02	19.5132	35.7971	19.8032	48.5648	35.7968	59.99	22.7484	55.7435	27.2971	21.9145	26.1842	22.7652	27.5871	19.6677	76.8968	23.9187	54.3713	68.0036	117.355	55.4097	25.3958	28.8239	75.4819	23.2181
86.7748		120°	28.3755	28.0642	56.0316	35.7716	83.3445	36.7874	28.4732	26.8197	81.9068	112.986	53.3232	191.699	34.4677	23.7371	43.6093	96.6884	23.8958	39.2387	65.7358	56.6216	21.3381	23.6268	176.441	25.6535	25.1329	25.7913	24.449	26.94	29.7729	37.969	94.3158	26.0732	21.5919	41.479	24.4093	38.2571	25.8616	142.659	52.5561	38.7539	79.1584	94.4419	43.621	63.0361	76.2568	136.355	55.1919
40.3671		Straight	21.6681	26.1035	59.8052	38.0284	127.459	51.5936	168.602	105.288	33.5748	244.713	22.6932	46.3165	21.5668	23.9761	57.2819	31.3306	106.271	66.8465	20.3132	108.893	29.4942	23.5023	114.243	134.321	134.054	80.7845	45.0219	28.2916	48.1277	102.722	185.213	62.4736	25.9552	31.7158	29.1236	27.469	47.8887	28.299	78.9897	200.252	179.989	55.7319	22.8571	256.461	28.2435	27.3658	131.376
24.7381
31.1339
59.6713		Ryanodine
23.1429		30°	34.7965	26.5339	19.9674	23.4677	30.0684	25.829	49.181	30.1719	22.1377	37.3984	41.5477	32.7713	35.0232	22.1816	26.6174	71.1607	41.8016	19.3013	20.1374	19.3661	44.0393	21.1584	16.3177	70.96	37.3926	33.1513	34.541	21.9697	29.3223	26.0452	44.8787	74.3581	38.2113	25.3939	29.3855	47.3352	30.5977	27.8661	21.2294	57.8352	23.76	37.4939	40.6413	37.9077	71.6165	22.9145	42.4468
33.6094		45°	74.0026	38.9329	50.109	47.1026	20.6374	67.9023	20.0229	21.5571	21.101	20.5893	39.5132	19.9006	25.1152	47.4974	21.1452	29.4348	37.5452	20.1774	19.9997	32.1552	19.4026	44.1513	34.2945	35.4823	79.269	34.2161	45.7758	22.451	21.1513	21.8819	59.6377	24.5084	31.4413	23.7945	23.5826	21.9048	20.1774	24.3823	23.3516	42.3287	21.4603	22.5042	40.3284	44.7545	21.5155	30.2439	60.7923
51.1135		60°	42.6587	21.7119	19.1103	40.5632	52.6916	47.11	28.4006	24.2374	20.099	58.1465	32.0061	20.9029	26.7206	20.2807	20.0874	78.6736	34.1345	40.939	58.8029	23.2048	23.2736	47.1065	29.5642	42.4068	19.1106	20.3703	45.9552	33.0919	24.289	39.3584	37.2016	26.2548	38.7552	26.511	20.1448	35.9397	19.5668	23.2829	20.2671	21.6052	25.5826	51.6187	24.9439	29.2761	85.7284	39.0726	20.7481
39.8148		90°	34.7829	134.641	49.0819	44.81	61.5594	52.8174	59.181	27.6197	41.4965	20.9697	23.5139	25.1519	55.8997	16.9097	55.6958	24.8061	28.3755	32.1816	59.7139	46.2913	17.6884	42.8974	19.4119	23.5387	27.9652	23.7277	36.799	27.7874	24.3519	54.6784	20.3016	24.5023	51.5577	42.0842	23.2142	70.6455	56.2723	19.8358	24.0271	20.3871	79.4394	51.1626	20.6106	21.3129	38.5339	21.769	40.7781
38.0487		120°	28.8223	27.4097	24.3497	52.3955	22.4716	57.3219	47.1558	46.1652	81.0861	60.281	24.8081	26.421	42.9642	25.0826	20.7536	18.0203	30.9297	22.1839	21.1564	70.4897	28.4348	41.6148	28.66	58.2342	20.9352	26.4232	25.1003	65.5794	68.7132	28.7687	89.6945	22.3477	44.3348	59.9274	43.3287	46.8771	80.729	20.3984	71.9984	24.7968	52.4852	24.6403	22.361	50.9026	23.2026	19.7023	21.1452
22.2168		Straight	88.351	28.2113	24.3593	64.5313	29.5455	25.3519	19.5529	22.26	36.9113	23.4742	65.7223	55.9784	34.2755	30.4848	22.7255	28.8616	22.7597	21.239	148.95	34.7736	24.7226	155.803	46.799	23.3745	21.4048	126.03	19.9352	20.6106	24.1652	91.6684	36.3771	20.601	35.4113	43.361	26.3561	24.661	230.158	24.239	242.367	47.7364	21.4352	44.7848	24.9323	43.5519	23.3819	19.0761	40.1948
48.6842
23.4674
37.1865		Xesto. C
36.5926		30°	25.251	40.4123	40.3245	27.4423	23.8861	27.2758	18.49	35.4187	35.1977	22.0803	40.5403	32.6835	39.37	32.8039	17.9423	48.059	37.6348	41.2574	36.6077	26.4513	18.5529	45.4439	23.3936	79.2006	44.3939	24.5616	20.9716	24.6035	24.0826	30.769	35.2739	19.9884	39.3681	67.1523	53.0103	19.3316	23.3287	40.4064	26.44	23.7048	33.119	34.789	64.5352	65.9877	19.3106	28.9764	35.5868
42.8		45°	33.6171	31.9029	26.4993	31.4445	28.179	33.1148	22.569	52.199	49.2387	87.6939	71.489	22.7274	38.2423	37.6161	83.2471	21.7348	23.6703	46.1252	49.7593	22.2119	42.6206	80.0152	26.6977	20.8287	51.4068	51.8036	25.9971	19.7803	24.5387	20.2555	32.0042	40.231	76.9461	23.8384	22.8039	82.4661	64.0752	51.9755	28.6448	45.1632	27.1445	26.9761	31.1239	47.4939	22.1261	22.2923	77.9555
24.5019		60°	21.8913	27.64	44.5181	27.4877	55.2264	22.2732	37.211	67.5165	35.4874	34.449	31.3816	19.4674	30.979	74.9455	33.7371	19.4026	24.8177	66.0584	20.3665	27.5871	46.301	21.5803	22.2139	28.5226	20.481	53.0729	24.0752	55.6671	43.1668	29.5477	22.5803	25.8216	72.2784	21.6358	84.7606	44.5658	19.479	20.2326	35.6629	55.8426	44.9187	21.9145	52.2158	19.9558	44.2068	21.1513	19.3223
24.5019		90°	25.5755	22.4832	61.7542	40.1929	22.7139	31.6797	87.6584	29.6697	64.6403	42.2064	23.3155	19.009	51.1719	36.949	20.7119	22.2255	23.2507	22.859	23.9645	24.1819	18.3587	29.4216	58.3471	39.3681	27.78	24.6726	40.9297	23.5923	27.8868	60.7919	23.9929	50.0455	44.7529	20.2919	20.5248	39.4255	20.9371	28.341	57.1674	19.9445	63.7068	32.7619	24.7142	30.5664	33.0136	59.5287	20.9926
27.0529		120°	28.3429	68.5626	34.8842	24.1858	21.9374	22.5729	22.9739	32.2158	27.49	31.8819	45.1326	123.339	24.879	26.921	76.3564	63.63	32.3381	35.209	27.6007	43.1742	81.0058	23.7526	94.3048	20.4484	33.3271	100.714	52.5597	25.5316	21.9277	52.911	21.1584	19.979	91.2487	32.2639	56.6442	31.7371	26.5484	25.0965	22.9145	23.0135	57.0032	24.5065	41.0171	24.8081	63.4723	69.519	44.1055
24.1058		Straight	32.5729	24.0826	18.4655	80.699	115.579	23.4719	158.864	31.529	21.8913	25.5087	21.7142	23.8729	99.6603	19.3223	14.0158	31.0287	87.3926	24.1858	62.0519	87.1787	25.331	115.835	146.655	171.331	33.9645	23.2507	19.4445	230.351	18.8661	19.4332	20.601	75.8745	51.6584	18.9997	239.889	20.5803	20.9352	21.8248	22.099	73.9184	21.0574	21.7807	31.5197	18.3526	82.6742	25.711	27.0036
60.8619
40.6955
26.2048
44.0694
32.1432
[truncated: 89 more columns]
